# Supplementary material for: Two Antimicrobial Peptides Derived from Bacillus and Their Properties
Source: Molecules. 2023 Dec 1;28(23):7899. doi: 10.3390/molecules28237899 (PMC10708539; doi:10.3390/molecules28237899)
Supplement: Supplementary file 1 [file molecules-28-07899-s001.zip]

Archive with 1 entries (1 files):
- molecules-2713708-supplementary.pdf
